# Supplementary material for: Evidence and gaps in the literature on HIV/STI prevention interventions targeting migrants in receiving countries: a scoping review
Source: Glob Health Action. 2021 Aug 18;14(1):1962039. doi: 10.1080/16549716.2021.1962039 (PMC8381899; doi:10.1080/16549716.2021.1962039)
Supplement: Supplemental Material [file ZGHA_A_1962039_SM2276.zip]

Archive with 4 entries (3 files):
- Supplementary files/
- Supplementary files/Appendix 1.docx
- Supplementary files/Appendix 2.docx
- Supplementary files/supplementary.docx
